# Supplementary material for: Description of three new species of Apatelodidae from the southern neotropical region (Lepidoptera, Bombycoidea)
Source: Zookeys. 2018 Oct 8;(788):3–17. doi: 10.3897/zookeys.788.25323 (PMC6189227; doi:10.3897/zookeys.788.25323)
Supplement: XML Treatment for Apatelodes navarroi [file zookeys.788.25323-treatment1.xml]

<!DOCTYPE tp:taxon-treatment
  PUBLIC "-//TaxonX//DTD Taxonomic Treatment Publishing DTD v0 20100105//EN" "tax-treatment-NSO.dtd">
<tp:taxon-treatment xmlns:tp="http://www.plazi.org/taxpub"><tp:treatment-meta><kwd-group><label>Taxon classification</label><kwd><named-content xmlns:xlink="http://www.w3.org/1999/xlink" content-type="kingdom">Animalia</named-content></kwd><kwd><named-content xmlns:xlink="http://www.w3.org/1999/xlink" content-type="order">Lepidoptera</named-content></kwd><kwd><named-content xmlns:xlink="http://www.w3.org/1999/xlink" content-type="family">Bombycoidea</named-content></kwd></kwd-group><mixed-citation publication-type="journal"><person-group><name><surname>Herbin</surname><given-names>Daniel</given-names></name><name><surname>Beccacece</surname><given-names>Hernán Mario</given-names></name></person-group><article-title>Description of three new species of <tp:taxon-name><tp:taxon-name-part taxon-name-part-type="family">Apatelodidae</tp:taxon-name-part></tp:taxon-name> from the southern neotropical region (<tp:taxon-name><tp:taxon-name-part taxon-name-part-type="order">Lepidoptera</tp:taxon-name-part></tp:taxon-name>, <tp:taxon-name><tp:taxon-name-part taxon-name-part-type="superfamily">Bombycoidea</tp:taxon-name-part></tp:taxon-name>)</article-title><source>Zookeys</source><day>8</day><month>10</month><year>2018</year><volume>2018</volume><issue>788</issue><fpage>3</fpage><lpage>17</lpage><pub-id pub-id-type="doi">10.3897/zookeys.788.25323</pub-id></mixed-citation></tp:treatment-meta><tp:nomenclature><tp:taxon-name>
            <tp:taxon-name-part taxon-name-part-type="genus" reg="Apatelodes">Apatelodes</tp:taxon-name-part>
            <tp:taxon-name-part taxon-name-part-type="species" reg="navarroi">navarroi</tp:taxon-name-part>
            <object-id xmlns:xlink="http://www.w3.org/1999/xlink" content-type="zoobank" xlink:type="simple">http://zoobank.org/360E2A19-1396-438A-BB6D-BA93C28BCD89</object-id>
          </tp:taxon-name><tp:taxon-status xmlns:xlink="http://www.w3.org/1999/xlink" xlink:type="simple">sp. n.</tp:taxon-status><xref ref-type="fig" rid="F1">Figs 1</xref><xref ref-type="fig" rid="F2">, 2</xref><xref ref-type="fig" rid="F3">, 3</xref><xref ref-type="fig" rid="F4">, 4</xref></tp:nomenclature><tp:treatment-sec sec-type="Types" id="SECID0EXOAC"><title>Types.</title><p><bold><italic>Holotype male.</italic> ARGENTINA: Jujuy</bold>: Parc National Calilegua Km 22, 1.1 km après El Monolito, <named-content xmlns:xlink="http://www.w3.org/1999/xlink" content-type="dwc:verbatimCoordinates" xlink:type="simple"><named-content content-type="geo-json" specific-use="{&#34;type&#34;:&#34;Point&#34;,&#34;coordinates&#34;:[-64.899000,-23.675750]}" id="NCID0EFPAC" xlink:type="simple">23°40'32.7"S; 64°53'56.4"W</named-content></named-content>, Alt. 1693m, 27/XI/2013, <italic>leg.</italic> B. Vincent / genitalia prep. D. Herbin ref. H1381 / HOLOTYPE ♂ <italic><tp:taxon-name><tp:taxon-name-part taxon-name-part-type="genus" reg="Apatelodes">Apatelodes</tp:taxon-name-part><tp:taxon-name-part taxon-name-part-type="species" reg="navarroi">navarroi</tp:taxon-name-part></tp:taxon-name></italic> Herbin &amp; Beccacece. des. / <abbrev xmlns:xlink="http://www.w3.org/1999/xlink" xlink:title="Collection Daniel Herbin, Garidech, France" id="ABBRID0EXPAC" xlink:type="simple">CDH</abbrev> 3.311 / BC-Her4953. (Figs <xref ref-type="fig" rid="F1">1</xref>, <xref ref-type="fig" rid="F2">2</xref>). <italic>In</italic><named-content xmlns:xlink="http://www.w3.org/1999/xlink" content-type="dwc:institutional_code" xlink:type="simple">MNHN</named-content>.</p><p><bold><italic>Paratypes.</italic></bold> 1 female. <bold>ARGENTINA: Jujuy</bold>: Parc National Calilegua Km 21, El Monolito, <named-content xmlns:xlink="http://www.w3.org/1999/xlink" content-type="dwc:verbatimCoordinates" xlink:type="simple"><named-content content-type="geo-json" specific-use="{&#34;type&#34;:&#34;Point&#34;,&#34;coordinates&#34;:[-64.901667,-23.682250]}" id="NCID0EXAAE" xlink:type="simple">23°40'56.1"S; 64°54'06"W</named-content></named-content>, Alt. 1723m, 01/XII/2013, <italic>leg.</italic> B. Vincent / genitalia prep. D. Herbin ref. H1386 / <abbrev xmlns:xlink="http://www.w3.org/1999/xlink" xlink:title="Collection Daniel Herbin, Garidech, France" id="ABBRID0E5AAE" xlink:type="simple">CDH</abbrev> 3.322. (Fig. <xref ref-type="fig" rid="F3">3</xref>). <italic>In</italic><abbrev xmlns:xlink="http://www.w3.org/1999/xlink" xlink:title="Collection Daniel Herbin, Garidech, France" id="ABBRID0EIBAE" xlink:type="simple">CDH</abbrev>.</p><fig id="F1" position="float" orientation="portrait"><label>Figure 1.</label><caption><p><italic><tp:taxon-name><tp:taxon-name-part taxon-name-part-type="genus" reg="Apatelodes">Apatelodes</tp:taxon-name-part><tp:taxon-name-part taxon-name-part-type="species" reg="navarroi">navarroi</tp:taxon-name-part></tp:taxon-name></italic> sp. n. male holotype: <bold>a</bold> Dorsal view <bold>b</bold> Ventral view.</p></caption><graphic xmlns:xlink="http://www.w3.org/1999/xlink" xlink:href="zookeys-788-003-g001.jpg" position="float" orientation="portrait" xlink:type="simple" id="oo_233067.jpg"/></fig><fig id="F2" position="float" orientation="portrait"><label>Figure 2.</label><caption><p><italic><tp:taxon-name><tp:taxon-name-part taxon-name-part-type="genus" reg="Apatelodes">Apatelodes</tp:taxon-name-part><tp:taxon-name-part taxon-name-part-type="species" reg="navarroi">navarroi</tp:taxon-name-part></tp:taxon-name></italic> sp. n. male holotype genitalia: <bold>a</bold> Ventral view <bold>b</bold> Lateral view <bold>c</bold> Phallus lateral view.</p></caption><graphic xmlns:xlink="http://www.w3.org/1999/xlink" xlink:href="zookeys-788-003-g002.jpg" position="float" orientation="portrait" xlink:type="simple" id="oo_233068.jpg"/></fig><fig id="F3" position="float" orientation="portrait"><label>Figure 3.</label><caption><p><italic><tp:taxon-name><tp:taxon-name-part taxon-name-part-type="genus" reg="Apatelodes">Apatelodes</tp:taxon-name-part><tp:taxon-name-part taxon-name-part-type="species" reg="navarroi">navarroi</tp:taxon-name-part></tp:taxon-name></italic> sp. n. female paratype: <bold>a</bold> Dorsal view <bold>b</bold> Ventral view.</p></caption><graphic xmlns:xlink="http://www.w3.org/1999/xlink" xlink:href="zookeys-788-003-g003.jpg" position="float" orientation="portrait" xlink:type="simple" id="oo_233069.jpg"/></fig></tp:treatment-sec><tp:treatment-sec sec-type="etymology" id="SECID0ECEAE"><title>Etymology.</title><p><italic><tp:taxon-name><tp:taxon-name-part taxon-name-part-type="genus" reg="Apatelodes">Apatelodes</tp:taxon-name-part><tp:taxon-name-part taxon-name-part-type="species" reg="navarroi">navarroi</tp:taxon-name-part></tp:taxon-name></italic> sp. n. is named after the late Dr. Fernando Navarro (<named-content xmlns:xlink="http://www.w3.org/1999/xlink" content-type="dwc:institutional_code" xlink:type="simple">IFML</named-content>), who directed the expedition that enabled the discovery of this new species and the following one.</p></tp:treatment-sec><tp:treatment-sec sec-type="diagnosis" id="SECID0EYEAE"><title>Diagnosis.</title><p><italic><tp:taxon-name><tp:taxon-name-part taxon-name-part-type="genus" reg="Apatelodes">Apatelodes</tp:taxon-name-part><tp:taxon-name-part taxon-name-part-type="species" reg="navarroi">navarroi</tp:taxon-name-part></tp:taxon-name></italic> sp. n. belongs to a small group of <tp:taxon-name><tp:taxon-name-part taxon-name-part-type="family">Apatelodidae</tp:taxon-name-part></tp:taxon-name> showing very developed socii. This group includes <italic><tp:taxon-name><tp:taxon-name-part taxon-name-part-type="genus" reg="Apatelodes">A.</tp:taxon-name-part><tp:taxon-name-part taxon-name-part-type="species" reg="hierax">hierax</tp:taxon-name-part></tp:taxon-name></italic> Dognin, 1924, <italic><tp:taxon-name><tp:taxon-name-part taxon-name-part-type="genus" reg="Apatelodes">A.</tp:taxon-name-part><tp:taxon-name-part taxon-name-part-type="species" reg="schreiteri">schreiteri</tp:taxon-name-part></tp:taxon-name></italic> Schaus, 1924, <italic><tp:taxon-name><tp:taxon-name-part taxon-name-part-type="genus" reg="Apatelodes">A.</tp:taxon-name-part><tp:taxon-name-part taxon-name-part-type="species" reg="florisa">florisa</tp:taxon-name-part></tp:taxon-name></italic> Schaus, 1939, <italic><tp:taxon-name><tp:taxon-name-part taxon-name-part-type="genus" reg="Apatelodes">A.</tp:taxon-name-part><tp:taxon-name-part taxon-name-part-type="species" reg="zikani">zikani</tp:taxon-name-part></tp:taxon-name></italic> Draudt, 1929, and <italic><tp:taxon-name><tp:taxon-name-part taxon-name-part-type="genus" reg="Apatelodes">A.</tp:taxon-name-part><tp:taxon-name-part taxon-name-part-type="species" reg="combi">combi</tp:taxon-name-part></tp:taxon-name></italic> Herbin, 2015. <italic><tp:taxon-name><tp:taxon-name-part taxon-name-part-type="genus" reg="Apatelodes">Apatelodes</tp:taxon-name-part><tp:taxon-name-part taxon-name-part-type="species" reg="navarroi">navarroi</tp:taxon-name-part></tp:taxon-name></italic> sp. n. is similar to <italic><tp:taxon-name><tp:taxon-name-part taxon-name-part-type="genus" reg="Apatelodes">A.</tp:taxon-name-part><tp:taxon-name-part taxon-name-part-type="species" reg="florisa">florisa</tp:taxon-name-part></tp:taxon-name></italic> and <italic><tp:taxon-name><tp:taxon-name-part taxon-name-part-type="genus" reg="Apatelodes">A.</tp:taxon-name-part><tp:taxon-name-part taxon-name-part-type="species" reg="schreiteri">schreiteri</tp:taxon-name-part></tp:taxon-name></italic>, both described from Argentina, Tucumán (see taxonomical notes hereafter). <italic><tp:taxon-name><tp:taxon-name-part taxon-name-part-type="genus" reg="Apatelodes">Apatelodes</tp:taxon-name-part><tp:taxon-name-part taxon-name-part-type="species" reg="navarroi">navarroi</tp:taxon-name-part></tp:taxon-name></italic> sp. n. is easily distinguished by its very dark brown color, its greater size, the elongated shape of the forewings, and the slightly concave termen of the forewing below apex. The male genitalia exhibit large socii with well-developed teeth.</p></tp:treatment-sec><tp:treatment-sec sec-type="description" id="SECID0ERIAE"><title>Description.</title><p><bold><italic>Male.</italic></bold><italic>Antennae</italic>: antennae bipectinate to the tip. Scape, pedicel, and antennomeres beige, rami brown. <italic>Head</italic>: brown, labial palpi thick, brown, slightly ascending and reaching beyond the front. Eyes naked, dark brown. <italic>Thorax</italic>: coloration terra brown (RAL8028) with a median longitudinal black line. <italic>Legs</italic>: coloration as for thorax, with tibia appearing very thick as covered by long light brown hair like <!--PageBreak-->scales. Femora densely pilose beige with dark brown scales; <italic>Abdomen</italic>: sepia brown (RAL8014). <italic>Forewing dorsum</italic>: Forewing length: 17 mm, wingspan: 34 mm. Triangular, apex acute, outer margin slightly concave below apex. Coloration terra brown (RAL8028), antemedial line black, a basal rectangular black mark in antemedial area, postmedial line wavy, black. Two small hyaline spots near apex and costa: one tiny spot <!--PageBreak-->near costa, bordered proximally with small black triangular mark, second spot posterior to first slightly larger, triangular, and bordered proximally with black scales. Between costa and first tiny hyaline spot, a black comma marking present. <italic>Forewing ventrum</italic>: Similar to dorsum, but lighter in color: pale brown (RAL8025), with postmedial line lighter in color, darker terra brown patch at apex. <italic>Hindwing dorsum</italic>: homogenous terra brown coloration, slightly lighter than forewing. Medially, a curved transverse line lighter brown. <italic>Hindwing ventrum</italic>: Dark terra brown with a pale brown transverse line. <italic>Genitalia</italic> (Figure <xref ref-type="fig" rid="F2">2</xref>).</p><p>Uncus strongly sclerotized, with wide base and single bent hook-like apex. Base of uncus with a pair of large socii made of a two folded sclerotized sheet bordered with numerous strong teeth. Valves elongated, not reaching the uncus, rather narrow, with apex rounded and a strong sclerotized spine at the dorsal base of the valve. Aedeagus short and cylindrical, with no teeth or cornuti. Caecum penis present. Vesica with a ventral diverticulum. No cornuti on vesica.</p><p><bold><italic>Female.</italic></bold><italic>Antennae</italic>: similar to male but rami shorter. <italic>Head</italic>: Similar to male but labial palpi thinner and shorter, not reaching front. <italic>Thorax</italic>, <italic>Legs</italic>: As in male. <italic>Forewing dorsum</italic>: Forewing length: 22 mm, wingspan: 42 mm. Similar to male but broader, apex slightly more falcate, and termen below apex more concave. <italic>Forewing ventrum</italic>, <italic>hindwing dorsum</italic>, <italic>hindwing ventrum</italic>: As in male. <italic>Genitalia</italic> (Figure <xref ref-type="fig" rid="F4">4</xref>).</p><p>Papillae anales hemispherical, slightly bulbous and covered with setae. Apophyses thin and cylindrical, slightly spatulate at tip, anteriores about the same length as posteriores. Ductus bursae as a very long (about 5 mm, twice the length of corpus bursae), narrow, sinuous ribbon, of equal diameter for entire length. Ductus bursae sclerotized at entry near ostium bursae. Bursa copulatrix smooth and ovoid with a horse-shoe shaped, semi circular, single signum at extremity of bursa, signum equipped with minute teeth, inward pointing.</p></tp:treatment-sec><tp:treatment-sec sec-type="distribution" id="SECID0EXKAE"><title>Distribution.</title><p><italic><tp:taxon-name><tp:taxon-name-part taxon-name-part-type="genus" reg="Apatelodes">A.</tp:taxon-name-part><tp:taxon-name-part taxon-name-part-type="species" reg="navarroi">navarroi</tp:taxon-name-part></tp:taxon-name></italic> sp. n. is presently only known from Argentina, Jujuy, at medium altitude.</p><fig id="F4" position="float" orientation="portrait"><label>Figure 4.</label><caption><p><italic><tp:taxon-name><tp:taxon-name-part taxon-name-part-type="genus" reg="Apatelodes">Apatelodes</tp:taxon-name-part><tp:taxon-name-part taxon-name-part-type="species" reg="navarroi">navarroi</tp:taxon-name-part></tp:taxon-name></italic> sp. n. female paratype genitalia (H1386): <bold>a</bold> Ventral view <bold>b</bold> Dorsal view.</p></caption><graphic xmlns:xlink="http://www.w3.org/1999/xlink" xlink:href="zookeys-788-003-g004.jpg" position="float" orientation="portrait" xlink:type="simple" id="oo_233070.jpg"/></fig></tp:treatment-sec></tp:taxon-treatment>
