# Supplementary material for: Description of three new species of Apatelodidae from the southern neotropical region (Lepidoptera, Bombycoidea)
Source: Zookeys. 2018 Oct 8;(788):3–17. doi: 10.3897/zookeys.788.25323 (PMC6189227; doi:10.3897/zookeys.788.25323)
Supplement: XML Treatment for Apatelodes chalupae [file zookeys.788.25323-treatment2.xml]

<!DOCTYPE tp:taxon-treatment
  PUBLIC "-//TaxonX//DTD Taxonomic Treatment Publishing DTD v0 20100105//EN" "tax-treatment-NSO.dtd">
<tp:taxon-treatment xmlns:tp="http://www.plazi.org/taxpub"><tp:treatment-meta><kwd-group><label>Taxon classification</label><kwd><named-content xmlns:xlink="http://www.w3.org/1999/xlink" content-type="kingdom">Animalia</named-content></kwd><kwd><named-content xmlns:xlink="http://www.w3.org/1999/xlink" content-type="order">Lepidoptera</named-content></kwd><kwd><named-content xmlns:xlink="http://www.w3.org/1999/xlink" content-type="family">Bombycoidea</named-content></kwd></kwd-group><mixed-citation publication-type="journal"><person-group><name><surname>Herbin</surname><given-names>Daniel</given-names></name><name><surname>Beccacece</surname><given-names>Hernán Mario</given-names></name></person-group><article-title>Description of three new species of <tp:taxon-name><tp:taxon-name-part taxon-name-part-type="family">Apatelodidae</tp:taxon-name-part></tp:taxon-name> from the southern neotropical region (<tp:taxon-name><tp:taxon-name-part taxon-name-part-type="order">Lepidoptera</tp:taxon-name-part></tp:taxon-name>, <tp:taxon-name><tp:taxon-name-part taxon-name-part-type="superfamily">Bombycoidea</tp:taxon-name-part></tp:taxon-name>)</article-title><source>Zookeys</source><day>8</day><month>10</month><year>2018</year><volume>2018</volume><issue>788</issue><fpage>3</fpage><lpage>17</lpage><pub-id pub-id-type="doi">10.3897/zookeys.788.25323</pub-id></mixed-citation></tp:treatment-meta><tp:nomenclature><tp:taxon-name>
            <tp:taxon-name-part taxon-name-part-type="genus" reg="Apatelodes">Apatelodes</tp:taxon-name-part>
            <tp:taxon-name-part taxon-name-part-type="species" reg="chalupae">chalupae</tp:taxon-name-part>
            <object-id xmlns:xlink="http://www.w3.org/1999/xlink" content-type="zoobank" xlink:type="simple">http://zoobank.org/CF2AE03B-75CD-4791-9BF4-8C6DA342EF4D</object-id>
          </tp:taxon-name><tp:taxon-status xmlns:xlink="http://www.w3.org/1999/xlink" xlink:type="simple">sp. n.</tp:taxon-status><xref ref-type="fig" rid="F5">Figs 5</xref><xref ref-type="fig" rid="F6">, 6</xref><!--PageBreak--></tp:nomenclature><tp:treatment-sec sec-type="material" id="SECID0EVNAE"><title>Type.</title><p><bold><italic>Holotype male.</italic> ARGENTINA: Jujuy</bold>: Parc National Calilegua Km 22, 1.1 km après El Monolito, <named-content xmlns:xlink="http://www.w3.org/1999/xlink" content-type="dwc:verbatimCoordinates" xlink:type="simple"><named-content content-type="geo-json" specific-use="{&#34;type&#34;:&#34;Point&#34;,&#34;coordinates&#34;:[-64.899000,-23.675750]}" id="NCID0EDOAE" xlink:type="simple">23°40'32.7"S; 64°53'56.4"W</named-content></named-content>, Alt. 1693m, 27/XI/2013, <italic>leg.</italic> B. Vincent / D. Herbin genitalia prep. H1380/ HOLOTYPE ♂ <italic><tp:taxon-name><tp:taxon-name-part taxon-name-part-type="genus" reg="Apatelodes">Apatelodes</tp:taxon-name-part><tp:taxon-name-part taxon-name-part-type="species" reg="chalupae">chalupae</tp:taxon-name-part></tp:taxon-name></italic> Herbin &amp; Beccacece des. / <abbrev xmlns:xlink="http://www.w3.org/1999/xlink" xlink:title="Collection Daniel Herbin, Garidech, France" id="ABBRID0EVOAE" xlink:type="simple">CDH</abbrev> 3.310 / BC-Her4954. (Figs <xref ref-type="fig" rid="F5">5</xref>, <xref ref-type="fig" rid="F6">6</xref>). <italic>In</italic><named-content xmlns:xlink="http://www.w3.org/1999/xlink" content-type="dwc:institutional_code" xlink:type="simple">MNHN</named-content>. No paratypes.</p><fig id="F5" position="float" orientation="portrait"><label>Figure 5.</label><caption><p><italic><tp:taxon-name><tp:taxon-name-part taxon-name-part-type="genus" reg="Apatelodes">Apatelodes</tp:taxon-name-part><tp:taxon-name-part taxon-name-part-type="species" reg="chalupae">chalupae</tp:taxon-name-part></tp:taxon-name></italic> sp. n. male holotype: <bold>a</bold> Dorsal view <bold>b</bold> Ventral view.</p></caption><graphic xmlns:xlink="http://www.w3.org/1999/xlink" xlink:href="zookeys-788-003-g005.jpg" position="float" orientation="portrait" xlink:type="simple" id="oo_233071.jpg"/></fig></tp:treatment-sec><tp:treatment-sec sec-type="etymology" id="SECID0EEQAE"><title>Etymology.</title><p><italic><tp:taxon-name><tp:taxon-name-part taxon-name-part-type="genus" reg="Apatelodes">Apatelodes</tp:taxon-name-part><tp:taxon-name-part taxon-name-part-type="species" reg="chalupae">chalupae</tp:taxon-name-part></tp:taxon-name></italic> is named after Dr. Adriana Chalup (<named-content xmlns:xlink="http://www.w3.org/1999/xlink" content-type="dwc:institutional_code" xlink:type="simple">IFML</named-content>), <tp:taxon-name><tp:taxon-name-part taxon-name-part-type="family">Geometridae</tp:taxon-name-part></tp:taxon-name> and <tp:taxon-name><tp:taxon-name-part taxon-name-part-type="family">Noctuidae</tp:taxon-name-part></tp:taxon-name> lepidopterist specialist.</p></tp:treatment-sec><tp:treatment-sec sec-type="diagnosis" id="SECID0EERAE"><title>Diagnosis.</title><p><italic><tp:taxon-name><tp:taxon-name-part taxon-name-part-type="genus" reg="Apatelodes">Apatelodes</tp:taxon-name-part><tp:taxon-name-part taxon-name-part-type="species" reg="chalupae">chalupae</tp:taxon-name-part></tp:taxon-name></italic> sp. n. is similar to <italic><tp:taxon-name><tp:taxon-name-part taxon-name-part-type="genus" reg="Apatelodes">A.</tp:taxon-name-part><tp:taxon-name-part taxon-name-part-type="species" reg="navarroi">navarroi</tp:taxon-name-part></tp:taxon-name></italic> sp. n., but is much lighter in color (see comparison in Figs <xref ref-type="fig" rid="F10">10–11</xref>), bears two small hyaline spots near apex bordered proximally by black scales. The male genitalia also show structures similar to <!--PageBreak-->those of <italic><tp:taxon-name><tp:taxon-name-part taxon-name-part-type="genus" reg="Apatelodes">A.</tp:taxon-name-part><tp:taxon-name-part taxon-name-part-type="species" reg="navarroi">navarroi</tp:taxon-name-part></tp:taxon-name></italic> sp. n., but reduced in size, and with less developed socii, including less developed teeth bordering the socii. A distance in COI barcodes of 4.3% is found between these two species, as shown in the tree in Figure <xref ref-type="fig" rid="F13">16</xref>.</p></tp:treatment-sec><tp:treatment-sec sec-type="description" id="SECID0EVSAE"><title>Description.</title><p><bold><italic>Male.</italic></bold><italic>Antennae</italic>: Bipectinate to the tip. Scape, pedicel and antennomeres beige, rami beige brown. <italic>Head</italic>: beige brown, labial palpi thick, beige brown, slightly ascending and reaching beyond the front. Eyes naked, dark brown. <italic>Thorax</italic>: ochre brown with longitudinal black central line. <italic>Legs</italic>: beige brown, tibia appearing thick due to long beige brown scales. <italic>Forewing dorsum</italic>: Forewing length: 16 mm, wingspan: 32 mm. Triangular, apex acute, outer margin slightly concave below apex. <!--PageBreak-->Ground color light ochre brown (RAL8001), maculation similar to previous species with two small hyaline spots near apex, bordered proximally by tiny black marking. A black comma-shaped mark exists between costa and the smaller hyaline spot. A dark brown diffuse marking present basally in antemedian area. Antemedial and postmedial lines faint. <italic>Forewing ventrum</italic>: Ground color beige (RAL1001). Outer margin copper brown (RAL8004). Postmedial line light brown. <italic>Hindwing dorsum</italic>: coloration uniform light ochre brown, a faint lighter beige longitudinal line present. <italic>Hindwing ventrum</italic>: coloration rather uniform copper brown with contrasting beige distal longitudinal line inwardly bent at CuA2 and diffuse brown proximal longitudinal line. <italic>Abdomen</italic>: a black collar at interface of thorax/abdomen. First two abdominal segments dorsally reddish brown, remaining segments ochre brown. Black spot present dorsally on each abdominal segment. <italic>Genitalia</italic> (Figure <xref ref-type="fig" rid="F6">6</xref>).</p><p>Uncus heavily sclerotized, wide, bent mesally, with a simple hooked apex. Base of uncus with a pair of medium size socii made of a two folded sclerotized sheet bordered with few small teeth. Valves elongated, rather narrow, not reaching the uncus, with apex rounded and a strongly sclerotized spine at the dorsal base of the valve. Aedeagus short and cylindrical, with no teeth or cornuti. Caecum penis present. Vesica with a ventral finger like diverticulum and a smaller lateral diverticulum. No cornuti on vesica.</p><p><bold><italic>Female.</italic></bold> Unknown.</p></tp:treatment-sec><tp:treatment-sec sec-type="distribution" id="SECID0ECUAE"><title>Distribution.</title><p><italic><tp:taxon-name><tp:taxon-name-part taxon-name-part-type="genus" reg="Apatelodes">A.</tp:taxon-name-part><tp:taxon-name-part taxon-name-part-type="species" reg="chalupae">chalupae</tp:taxon-name-part></tp:taxon-name></italic> sp. n. is only known from the type locality in Argentina.</p></tp:treatment-sec><tp:treatment-sec sec-type="remarks" id="SECID0ETUAE"><title>Remarks.</title><p>Initially, we thought that the type specimen of <italic><tp:taxon-name><tp:taxon-name-part taxon-name-part-type="genus" reg="Apatelodes">A.</tp:taxon-name-part><tp:taxon-name-part taxon-name-part-type="species" reg="chalupae">chalupae</tp:taxon-name-part></tp:taxon-name></italic> sp. n. was a lighter colored representative of <italic><tp:taxon-name><tp:taxon-name-part taxon-name-part-type="genus" reg="Apatelodes">A.</tp:taxon-name-part><tp:taxon-name-part taxon-name-part-type="species" reg="navarroi">navarroi</tp:taxon-name-part></tp:taxon-name></italic> sp. n., however the COI barcodes showed a significant distance between the two species (4.3%), further confirmed by the differences found in the male genitalia.</p><p>Figure <xref ref-type="fig" rid="F7">7</xref> presents a side-by-side comparison between the genitalia of both species, from a photo taken under a microscope with both male genitalia taken in the same picture, therefore at the same scale. Smaller genitalia size for <italic><tp:taxon-name><tp:taxon-name-part taxon-name-part-type="genus" reg="Apatelodes">A.</tp:taxon-name-part><tp:taxon-name-part taxon-name-part-type="species" reg="chalupae">chalupae</tp:taxon-name-part></tp:taxon-name></italic> sp. n., the most striking difference is in the relative size of the socii, and the much stronger teeth present on the edge in <italic><tp:taxon-name><tp:taxon-name-part taxon-name-part-type="genus" reg="Apatelodes">A.</tp:taxon-name-part><tp:taxon-name-part taxon-name-part-type="species" reg="navarroi">navarroi</tp:taxon-name-part></tp:taxon-name></italic> sp. n.</p><p>In Figure <xref ref-type="fig" rid="F13">16</xref>, we present the tree built with MEGA6, with the new taxa <italic><tp:taxon-name><tp:taxon-name-part taxon-name-part-type="genus" reg="Apatelodes">A.</tp:taxon-name-part><tp:taxon-name-part taxon-name-part-type="species" reg="navarroi">navarroi</tp:taxon-name-part></tp:taxon-name></italic> sp. n., <italic><tp:taxon-name><tp:taxon-name-part taxon-name-part-type="genus" reg="Apatelodes">A.</tp:taxon-name-part><tp:taxon-name-part taxon-name-part-type="species" reg="chalupae">chalupae</tp:taxon-name-part></tp:taxon-name></italic> sp. n., and the most similar previously described species: <italic><tp:taxon-name><tp:taxon-name-part taxon-name-part-type="genus" reg="Apatelodes">A.</tp:taxon-name-part><tp:taxon-name-part taxon-name-part-type="species" reg="schreiteri">schreiteri</tp:taxon-name-part></tp:taxon-name></italic>.</p><fig id="F6" position="float" orientation="portrait"><label>Figure 6.</label><caption><p><italic><tp:taxon-name><tp:taxon-name-part taxon-name-part-type="genus" reg="Apatelodes">Apatelodes</tp:taxon-name-part><tp:taxon-name-part taxon-name-part-type="species" reg="chalupae">chalupae</tp:taxon-name-part></tp:taxon-name></italic> sp. n. male holotype genitalia: <bold>a</bold> Ventral view <bold>b</bold> Lateral view <bold>c</bold> Phallus lateral view.</p></caption><graphic xmlns:xlink="http://www.w3.org/1999/xlink" xlink:href="zookeys-788-003-g006.jpg" position="float" orientation="portrait" xlink:type="simple" id="oo_233072.jpg"/></fig><fig id="F7" position="float" orientation="portrait"><label>Figure 7.</label><caption><p>Comparative views of male genitalia: Left: <italic><tp:taxon-name><tp:taxon-name-part taxon-name-part-type="genus" reg="Apatelodes">Apatelodes</tp:taxon-name-part><tp:taxon-name-part taxon-name-part-type="species" reg="chalupae">chalupae</tp:taxon-name-part></tp:taxon-name></italic> (H1380) Right: <italic><tp:taxon-name><tp:taxon-name-part taxon-name-part-type="genus" reg="Apatelodes">Apatelodes</tp:taxon-name-part><tp:taxon-name-part taxon-name-part-type="species" reg="navarroi">navarroi</tp:taxon-name-part></tp:taxon-name></italic> (H1381).</p></caption><graphic xmlns:xlink="http://www.w3.org/1999/xlink" xlink:href="zookeys-788-003-g007.jpg" position="float" orientation="portrait" xlink:type="simple" id="oo_233073.jpg"/></fig></tp:treatment-sec><tp:treatment-sec><!--Section generated to contain objects referenced in tp:taxon-treatment.--><fig id="F10" position="float" orientation="portrait"><label>Figures 10–12.</label><caption><p>Comparison of similar <italic><tp:taxon-name><tp:taxon-name-part taxon-name-part-type="genus" reg="Apatelodes">Apatelodes</tp:taxon-name-part></tp:taxon-name></italic> species from the southern Neotropical region: <bold>10</bold><italic><tp:taxon-name><tp:taxon-name-part taxon-name-part-type="genus" reg="Apatelodes">A.</tp:taxon-name-part><tp:taxon-name-part taxon-name-part-type="species" reg="navarroi">navarroi</tp:taxon-name-part></tp:taxon-name></italic> sp. n., male <bold>11</bold><italic><tp:taxon-name><tp:taxon-name-part taxon-name-part-type="genus" reg="Apatelodes">A.</tp:taxon-name-part><tp:taxon-name-part taxon-name-part-type="species" reg="chalupae">chalupae</tp:taxon-name-part></tp:taxon-name></italic> sp. n., male <bold>12</bold><italic><tp:taxon-name><tp:taxon-name-part taxon-name-part-type="genus" reg="Apatelodes">A.</tp:taxon-name-part><tp:taxon-name-part taxon-name-part-type="species" reg="schreiteri">schreiteri</tp:taxon-name-part></tp:taxon-name></italic>, male.</p></caption><graphic xmlns:xlink="http://www.w3.org/1999/xlink" xlink:href="zookeys-788-003-g010.jpg" position="float" orientation="portrait" xlink:type="simple" id="oo_233076.jpg"/></fig><fig id="F13" position="float" orientation="portrait"><label>Figure 16.</label><caption><p>Phylogenetically inferred evolutionary relationships between related <italic><tp:taxon-name><tp:taxon-name-part taxon-name-part-type="genus" reg="Apatelodes">Apatelodes</tp:taxon-name-part></tp:taxon-name></italic>, using COI. The tree was constructed with the neighbor-joining method.</p></caption><graphic xmlns:xlink="http://www.w3.org/1999/xlink" xlink:href="zookeys-788-003-g013.jpg" position="float" orientation="portrait" xlink:type="simple" id="oo_233079.jpg"/></fig></tp:treatment-sec></tp:taxon-treatment>
