# Supplementary material for: Description of three new species of Apatelodidae from the southern neotropical region (Lepidoptera, Bombycoidea)
Source: Zookeys. 2018 Oct 8;(788):3–17. doi: 10.3897/zookeys.788.25323 (PMC6189227; doi:10.3897/zookeys.788.25323)
Supplement: XML Treatment for Apatelodes ulfi [file zookeys.788.25323-treatment3.xml]

<!DOCTYPE tp:taxon-treatment
  PUBLIC "-//TaxonX//DTD Taxonomic Treatment Publishing DTD v0 20100105//EN" "tax-treatment-NSO.dtd">
<tp:taxon-treatment xmlns:tp="http://www.plazi.org/taxpub"><tp:treatment-meta><kwd-group><label>Taxon classification</label><kwd><named-content xmlns:xlink="http://www.w3.org/1999/xlink" content-type="kingdom">Animalia</named-content></kwd><kwd><named-content xmlns:xlink="http://www.w3.org/1999/xlink" content-type="order">Lepidoptera</named-content></kwd><kwd><named-content xmlns:xlink="http://www.w3.org/1999/xlink" content-type="family">Bombycoidea</named-content></kwd></kwd-group><mixed-citation publication-type="journal"><person-group><name><surname>Herbin</surname><given-names>Daniel</given-names></name><name><surname>Beccacece</surname><given-names>Hernán Mario</given-names></name></person-group><article-title>Description of three new species of <tp:taxon-name><tp:taxon-name-part taxon-name-part-type="family">Apatelodidae</tp:taxon-name-part></tp:taxon-name> from the southern neotropical region (<tp:taxon-name><tp:taxon-name-part taxon-name-part-type="order">Lepidoptera</tp:taxon-name-part></tp:taxon-name>, <tp:taxon-name><tp:taxon-name-part taxon-name-part-type="superfamily">Bombycoidea</tp:taxon-name-part></tp:taxon-name>)</article-title><source>Zookeys</source><day>8</day><month>10</month><year>2018</year><volume>2018</volume><issue>788</issue><fpage>3</fpage><lpage>17</lpage><pub-id pub-id-type="doi">10.3897/zookeys.788.25323</pub-id></mixed-citation></tp:treatment-meta><tp:nomenclature><tp:taxon-name>
            <tp:taxon-name-part taxon-name-part-type="genus" reg="Apatelodes">Apatelodes</tp:taxon-name-part>
            <tp:taxon-name-part taxon-name-part-type="species" reg="ulfi">ulfi</tp:taxon-name-part>
            <object-id xmlns:xlink="http://www.w3.org/1999/xlink" content-type="zoobank" xlink:type="simple">http://zoobank.org/628182A5-B35C-470B-A16D-00B2156E5E2A</object-id>
          </tp:taxon-name><tp:taxon-status xmlns:xlink="http://www.w3.org/1999/xlink" xlink:type="simple">sp. n.</tp:taxon-status><xref ref-type="fig" rid="F8">Figs 8</xref><xref ref-type="fig" rid="F9">, 9</xref></tp:nomenclature><tp:treatment-sec sec-type="Types" id="SECID0ED2AE"><title>Types.</title><p><bold><italic>Holotype male.</italic> PARAGUAY: Dept Presidente Hayes</bold>: Estancia 4L, 28-30.III.2014, <named-content xmlns:xlink="http://www.w3.org/1999/xlink" content-type="dwc:verbatimCoordinates" xlink:type="simple"><named-content content-type="geo-json" specific-use="{&#34;type&#34;:&#34;Point&#34;,&#34;coordinates&#34;:[-58.616667,-22.700000]}" id="NCID0ER2AE" xlink:type="simple">22°42'S; 58°37'W</named-content></named-content>, 94m, <italic>leg.</italic> U. Drechsel, Coll. D. Herbin / genitalia prep.D. Herbin H1379 / HOLOTYPE ♂ <italic><tp:taxon-name><tp:taxon-name-part taxon-name-part-type="genus" reg="Apatelodes">Apatelodes</tp:taxon-name-part><tp:taxon-name-part taxon-name-part-type="species" reg="ulfi">ulfi</tp:taxon-name-part></tp:taxon-name></italic> Herbin &amp; Beccacece des. / <abbrev xmlns:xlink="http://www.w3.org/1999/xlink" xlink:title="Collection Daniel Herbin, Garidech, France" id="ABBRID0ED3AE" xlink:type="simple">CDH</abbrev> 3.309 / BC-Her4933. (Figs <xref ref-type="fig" rid="F8">8</xref>, <xref ref-type="fig" rid="F9">9</xref>). <italic>In</italic><named-content xmlns:xlink="http://www.w3.org/1999/xlink" content-type="dwc:institutional_code" xlink:type="simple">MNHN</named-content>.</p><p><bold><italic>Paratypes</italic></bold> (14 males total): <bold>BOLIVIA</bold>: 1 male. <bold>Dept Tarija</bold>: Camatindi à Capirenda km 16, 493 m, 07.XI.2007, <named-content xmlns:xlink="http://www.w3.org/1999/xlink" content-type="dwc:verbatimCoordinates" xlink:type="simple"><named-content content-type="geo-json" specific-use="{&#34;type&#34;:&#34;Point&#34;,&#34;coordinates&#34;:[-63.264167,-21.018611]}" id="NCID0EE4AE" xlink:type="simple">21°01'07"S; 63°15'51"W</named-content></named-content>, <italic>leg.</italic> Barbut, Vincent <!--PageBreak-->&amp; Levêque/ genitalia prep.D. Herbin H830/ <abbrev xmlns:xlink="http://www.w3.org/1999/xlink" xlink:title="Collection Daniel Herbin, Garidech, France" id="ABBRID0EN4AE" xlink:type="simple">CDH</abbrev> 3.321/ BC-Her1918. <italic>In</italic><abbrev xmlns:xlink="http://www.w3.org/1999/xlink" xlink:title="Collection Daniel Herbin, Garidech, France" id="ABBRID0ET4AE" xlink:type="simple">CDH</abbrev>; <bold>BRAZIL</bold>: 1 male. <bold>Mato Grosso do Sul</bold>: Environs de Rio Brilhante, Fazenda Senhor João Brandão, III.1966, <italic>leg.</italic> Cl. Moinier, Collection Jacques Plante. <italic>In</italic><named-content xmlns:xlink="http://www.w3.org/1999/xlink" content-type="dwc:institutional_code" xlink:type="simple">MHNG</named-content>; 1 <!--PageBreak-->male. <bold>Mato Grosso do Sul</bold>: Environs de Rio Brilhante, Fazenda Senhor João Brandão, III.1966, <italic>leg.</italic> Cl. Moinier, Collection Jacques Plante/ genitalia prep.D. Herbin H1423. <italic>In</italic><named-content xmlns:xlink="http://www.w3.org/1999/xlink" content-type="dwc:institutional_code" xlink:type="simple">MHNG</named-content>; <bold>PARAGUAY</bold>: 1 male. <bold>Dept Presidente Hayes</bold>: Estancia Tendota, 28-30.III.2014, <named-content xmlns:xlink="http://www.w3.org/1999/xlink" content-type="dwc:verbatimCoordinates" xlink:type="simple"><named-content content-type="geo-json" specific-use="{&#34;type&#34;:&#34;Point&#34;,&#34;coordinates&#34;:[-58.083333,-25.000000]}" id="NCID0EY5AE" xlink:type="simple">25°00'S; 58°05'W</named-content></named-content>, 80m, <italic>leg.</italic> U. Drechsel, coll. D. Herbin/ <abbrev xmlns:xlink="http://www.w3.org/1999/xlink" xlink:title="Collection Daniel Herbin, Garidech, France" id="ABBRID0E65AE" xlink:type="simple">CDH</abbrev> 3.317. <italic>In</italic><abbrev xmlns:xlink="http://www.w3.org/1999/xlink" xlink:title="Collection Daniel Herbin, Garidech, France" id="ABBRID0EF6AE" xlink:type="simple">CDH</abbrev>; 2 males. <bold>Dept Concepción</bold>: Garay Cue, 04-09.VI.2013, <named-content xmlns:xlink="http://www.w3.org/1999/xlink" content-type="dwc:verbatimCoordinates" xlink:type="simple"><named-content content-type="geo-json" specific-use="{&#34;type&#34;:&#34;Point&#34;,&#34;coordinates&#34;:[-57.366667,-22.700000]}" id="NCID0EO6AE" xlink:type="simple">22°42'S; 57°22'W</named-content></named-content>, 212m, <italic>leg.</italic> U. Drechsel, Coll. D. Herbin/ <abbrev xmlns:xlink="http://www.w3.org/1999/xlink" xlink:title="Collection Daniel Herbin, Garidech, France" id="ABBRID0EV6AE" xlink:type="simple">CDH</abbrev> 3.313 and <abbrev xmlns:xlink="http://www.w3.org/1999/xlink" xlink:title="Collection Daniel Herbin, Garidech, France" id="ABBRID0EZ6AE" xlink:type="simple">CDH</abbrev> 2.803. <italic>In</italic><abbrev xmlns:xlink="http://www.w3.org/1999/xlink" xlink:title="Collection Daniel Herbin, Garidech, France" id="ABBRID0EAAAG" xlink:type="simple">CDH</abbrev>; 1 male. <bold>Dept Concepción</bold>: Garay Cue, 25-29.IV.2013, <named-content xmlns:xlink="http://www.w3.org/1999/xlink" content-type="dwc:verbatimCoordinates" xlink:type="simple"><named-content content-type="geo-json" specific-use="{&#34;type&#34;:&#34;Point&#34;,&#34;coordinates&#34;:[-57.366667,-22.700000]}" id="NCID0EJAAG" xlink:type="simple">22°42'S; 57°22'W</named-content></named-content>, 212m, <italic>leg.</italic> U. Drechsel, coll. D. Herbin/ <abbrev xmlns:xlink="http://www.w3.org/1999/xlink" xlink:title="Collection Daniel Herbin, Garidech, France" id="ABBRID0EQAAG" xlink:type="simple">CDH</abbrev> 3.318. <italic>In</italic><abbrev xmlns:xlink="http://www.w3.org/1999/xlink" xlink:title="Collection Daniel Herbin, Garidech, France" id="ABBRID0EWAAG" xlink:type="simple">CDH</abbrev>; 1 male. <bold>Dept Concepción</bold>: Garay Cue, 27-30.IX.2014, <named-content xmlns:xlink="http://www.w3.org/1999/xlink" content-type="dwc:verbatimCoordinates" xlink:type="simple"><named-content content-type="geo-json" specific-use="{&#34;type&#34;:&#34;Point&#34;,&#34;coordinates&#34;:[-57.366667,-22.700000]}" id="NCID0E6AAG" xlink:type="simple">22°42'S; 57°22'W</named-content></named-content>, 212m, <italic>leg.</italic> U. Drechsel, coll. D. Herbin/ <abbrev xmlns:xlink="http://www.w3.org/1999/xlink" xlink:title="Collection Daniel Herbin, Garidech, France" id="ABBRID0EGBAG" xlink:type="simple">CDH</abbrev> 3.319. <italic>In</italic><abbrev xmlns:xlink="http://www.w3.org/1999/xlink" xlink:title="Collection Daniel Herbin, Garidech, France" id="ABBRID0EMBAG" xlink:type="simple">CDH</abbrev>; 3 males. <bold>Dept Canindeyú</bold>: 15-17.III.2016, <named-content xmlns:xlink="http://www.w3.org/1999/xlink" content-type="dwc:verbatimCoordinates" xlink:type="simple"><named-content content-type="geo-json" specific-use="{&#34;type&#34;:&#34;Point&#34;,&#34;coordinates&#34;:[-55.516667,-24.133333]}" id="NCID0EVBAG" xlink:type="simple">24°08'S; 55°31'W</named-content></named-content>, 195m, <italic>leg.</italic> U. Drechsel, coll. D. Herbin/ <abbrev xmlns:xlink="http://www.w3.org/1999/xlink" xlink:title="Collection Daniel Herbin, Garidech, France" id="ABBRID0E3BAG" xlink:type="simple">CDH</abbrev> 3.312, CHD 3.314 and <abbrev xmlns:xlink="http://www.w3.org/1999/xlink" xlink:title="Collection Daniel Herbin, Garidech, France" id="ABBRID0EACAG" xlink:type="simple">CDH</abbrev> 3.315. <italic>In</italic><abbrev xmlns:xlink="http://www.w3.org/1999/xlink" xlink:title="Collection Daniel Herbin, Garidech, France" id="ABBRID0EGCAG" xlink:type="simple">CDH</abbrev>; 2 males. <bold>Dept Boquerón</bold>: Aurora Chaquena, 02.V.2015, <named-content xmlns:xlink="http://www.w3.org/1999/xlink" content-type="dwc:verbatimCoordinates" xlink:type="simple"><named-content content-type="geo-json" specific-use="{&#34;type&#34;:&#34;Point&#34;,&#34;coordinates&#34;:[-60.000000,-22.733333]}" id="NCID0EPCAG" xlink:type="simple">22°44'S; 60°00'W</named-content></named-content>, 212m, <italic>leg.</italic> U. Drechsel, coll. D. Herbin/ <abbrev xmlns:xlink="http://www.w3.org/1999/xlink" xlink:title="Collection Daniel Herbin, Garidech, France" id="ABBRID0EWCAG" xlink:type="simple">CDH</abbrev> 3.316 and <abbrev xmlns:xlink="http://www.w3.org/1999/xlink" xlink:title="Collection Daniel Herbin, Garidech, France" id="ABBRID0E1CAG" xlink:type="simple">CDH</abbrev> 3.320. <italic>In</italic><abbrev xmlns:xlink="http://www.w3.org/1999/xlink" xlink:title="Collection Daniel Herbin, Garidech, France" id="ABBRID0EADAG" xlink:type="simple">CDH</abbrev>; <bold>ARGENTINA</bold>: 1 male. <bold>Salta</bold>: RN50 a Isla de Cañas Km31, 04.XII.2013, <named-content xmlns:xlink="http://www.w3.org/1999/xlink" content-type="dwc:verbatimCoordinates" xlink:type="simple"><named-content content-type="geo-json" specific-use="{&#34;type&#34;:&#34;Point&#34;,&#34;coordinates&#34;:[-64.558278,-23.068333]}" id="NCID0ELDAG" xlink:type="simple">23°04'06"S; 64°33'29.8"W</named-content></named-content>, 547m, <italic>leg.</italic> B. Vincent/ <abbrev xmlns:xlink="http://www.w3.org/1999/xlink" xlink:title="Collection Daniel Herbin, Garidech, France" id="ABBRID0ESDAG" xlink:type="simple">CDH</abbrev> 3.323/ BC-Her4936. <italic>In</italic><abbrev xmlns:xlink="http://www.w3.org/1999/xlink" xlink:title="Collection Daniel Herbin, Garidech, France" id="ABBRID0EYDAG" xlink:type="simple">CDH</abbrev>;</p></tp:treatment-sec><tp:treatment-sec sec-type="etymology" id="SECID0E3DAG"><title>Etymology.</title><p><italic><tp:taxon-name><tp:taxon-name-part taxon-name-part-type="genus" reg="Apatelodes">Apatelodes</tp:taxon-name-part><tp:taxon-name-part taxon-name-part-type="species" reg="ulfi">ulfi</tp:taxon-name-part></tp:taxon-name></italic> sp. n. is named after Ulf Drechsel in Paraguay, who collected the majority of the known specimens.</p></tp:treatment-sec><tp:treatment-sec sec-type="diagnosis" id="SECID0ENEAG"><title>Diagnosis.</title><p><italic><tp:taxon-name><tp:taxon-name-part taxon-name-part-type="genus" reg="Apatelodes">Apatelodes</tp:taxon-name-part><tp:taxon-name-part taxon-name-part-type="species" reg="ulfi">ulfi</tp:taxon-name-part></tp:taxon-name></italic> sp. n. is a rather small species, with the basal half of the forewing <italic>dorsum</italic> dark reddish brown very contrasting with the light colored (grey beige) postmedial and marginal area. A single hyaline preapical spot. The <italic>ventrum</italic> with inverted contrasting area compared to <italic>dorsum</italic>: darker on the marginal area, and lighter in median and basal area. The particular feature of the male genitalia lies in the socii, showing two ventral projections, one very short and truncated, another slightly longer.</p></tp:treatment-sec><tp:treatment-sec sec-type="description" id="SECID0EEFAG"><title>Description.</title><p><bold><italic>Male.</italic></bold><italic>Antennae</italic>: Bipectinate to the tip. Scape, pedicel, antennomeres and rami beige. <italic>Head</italic>: brown red (RAL3011) with some beige-tipped scales, labial palpi thick, brown, projected forward, eyes dark brown. <italic>Thorax</italic>: prothoracic collar brown red, thorax vinaceous red (RAL3005). <italic>Legs</italic>: Tibia thick with long hair like scales, brown and whitish for prothoracic legs, brown red for mesothoracic and metathoracic legs. <italic>Abdomen</italic>: brown red. <italic>Forewing dorsum</italic>: Forewing length (n = 13): 13–17 mm, wingspan: 28–35 mm (holotype: length 16 mm and wingspan 34 mm). Ground coloration grey beige (RAL1019), with basal half oxide red (RAL3009) con<!--PageBreak-->trasting with two grey beige undulating antemedial lines. Single elliptic hyaline spot, bordered proximally with an oxide red small triangle, distally by a small oxide red spot present near apex. Termen bordered with narrow oxide red. Postmedial line crenulated, oxide red. <italic>Forewing ventrum</italic>: Ground color beige (RAL1001) with some oxide red scales near costa. Marginal area oxide red with beige triangle above hyaline spot. <italic>Hindwing dorsum</italic>: Ground color red brown (RAL8012) with beige median line. Termen bordered by nut brown (RAL8011). <italic>Hindwing ventrum</italic>: Marginal area oxide red with beige postmedial line, antemedial and medial areas of lighter color due to beige scales interlaced with oxide red scales. <italic>Genitalia</italic> (Figure <xref ref-type="fig" rid="F9">9</xref>):</p><p>Uncus downcurved, strongly sclerotized, wide, with a single small spine at apex. At base of uncus, socii exhibit two finger-like extensions, one short and truncated and one longer (see Figure <xref ref-type="fig" rid="F9">9c</xref>). Valves elongated, rather narrow, with apex rounded. Process at base of valve strongly sclerotized with two small apical teeth. Aedeagus short and cylindrical, caecum penis present, with no teeth or cornuti. Vesica with a small ventral finger like diverticulum, then a very small diverticulum laterally, slightly sclerotized (appearing orange in Figure <xref ref-type="fig" rid="F9">9d</xref>).</p><p><bold><italic>Female.</italic></bold> Unknown.</p></tp:treatment-sec><tp:treatment-sec sec-type="distribution" id="SECID0E1GAG"><title>Distribution.</title><p>Specimens of <italic><tp:taxon-name><tp:taxon-name-part taxon-name-part-type="genus" reg="Apatelodes">A.</tp:taxon-name-part><tp:taxon-name-part taxon-name-part-type="species" reg="ulfi">ulfi</tp:taxon-name-part></tp:taxon-name></italic> sp. n. have been collected in various localities in northern Argentina, southern Bolivia, central western Brazil and north to south Paraguay. Possible extension of the range to Peru remains to be investigated.</p></tp:treatment-sec><tp:treatment-sec sec-type="remarks" id="SECID0ELHAG"><title>Remarks.</title><p>DNA barcoding of specimens from various localities reveal that these populations are all perfectly aligned (i.e. 0% distance between specimens of northern Argentina, southern Bolivia and Paraguay. Specimens from Brazil in <named-content xmlns:xlink="http://www.w3.org/1999/xlink" content-type="dwc:institutional_code" xlink:type="simple">MHNG</named-content> not barcoded) despite some variation in wingspan.</p><p>A similar specimen in <abbrev xmlns:xlink="http://www.w3.org/1999/xlink" xlink:title="Collection Daniel Herbin, Garidech, France" id="ABBRID0EYHAG" xlink:type="simple">CDH</abbrev>, from northern Bolivia (Nor Yungas, Coroico area), shows a larger size and some differences in habitus, and has therefore not been included in paratype series. Similar specimens are likely to be found in southern or central Peru, this will then enable to verify identity or not with <italic><tp:taxon-name><tp:taxon-name-part taxon-name-part-type="genus" reg="Apatelodes">A.</tp:taxon-name-part><tp:taxon-name-part taxon-name-part-type="species" reg="ulfi">ulfi</tp:taxon-name-part></tp:taxon-name></italic> sp. n.</p><fig id="F8" position="float" orientation="portrait"><label>Figure 8.</label><caption><p><italic><tp:taxon-name><tp:taxon-name-part taxon-name-part-type="genus" reg="Apatelodes">Apatelodes</tp:taxon-name-part><tp:taxon-name-part taxon-name-part-type="species" reg="ulfi">ulfi</tp:taxon-name-part></tp:taxon-name></italic> sp. n. male holotype: <bold>a</bold> Dorsal view <bold>b</bold> Ventral view.</p></caption><graphic xmlns:xlink="http://www.w3.org/1999/xlink" xlink:href="zookeys-788-003-g008.jpg" position="float" orientation="portrait" xlink:type="simple" id="oo_233074.jpg"/></fig><fig id="F9" position="float" orientation="portrait"><label>Figure 9.</label><caption><p><italic><tp:taxon-name><tp:taxon-name-part taxon-name-part-type="genus" reg="Apatelodes">Apatelodes</tp:taxon-name-part><tp:taxon-name-part taxon-name-part-type="species" reg="ulfi">ulfi</tp:taxon-name-part></tp:taxon-name></italic> sp. n. male holotype genitalia: <bold>a</bold> Ventral view <bold>b</bold> Lateral view <bold>c</bold> Uncus and socii details (ventral view) <bold>d</bold> Phallus lateral view.</p></caption><graphic xmlns:xlink="http://www.w3.org/1999/xlink" xlink:href="zookeys-788-003-g009.jpg" position="float" orientation="portrait" xlink:type="simple" id="oo_233075.jpg"/></fig></tp:treatment-sec></tp:taxon-treatment>
